# Supplementary material for: Capecitabine in Combination with Endocrine Therapy as Maintenance Therapy after Bevacizumab Plus Paclitaxel Induction Therapy for Hormone Receptor-Positive, HER2-Negative Metastatic Breast Cancer: KBCSG-TR1214
Source: Cancers (Basel). 2021 Aug 31;13(17):4399. doi: 10.3390/cancers13174399 (PMC8430728; doi:10.3390/cancers13174399)
Supplement: Supplementary file 1 [file cancers-13-04399-s001.zip]

Archive with 1 entries (1 files):
- cancers-1261498-supplementary.pdf
